# Supplementary material for: Individual, Family, and Social Factors Associated with Gestational Weight Gain in Adolescents: A Scoping Review
Source: Nutrients. 2023 Mar 22;15(6):1530. doi: 10.3390/nu15061530 (PMC10058126; doi:10.3390/nu15061530)
Supplement: Supplementary file 1 [file nutrients-15-01530-s001.zip]

Archive with 1 entries (1 files):
- nutrients-2246371-supplementary.pdf
